# Supplementary material for: 3D-Printed Bubble-Free Perfusion Cartridge System for Live-Cell Imaging
Source: Sensors (Basel). 2020 Oct 12;20(20):5779. doi: 10.3390/s20205779 (PMC7650622; doi:10.3390/s20205779)
Supplement: Supplementary file 1 [file sensors-20-05779-s001.zip]

Archive with 3 entries (3 files):
- Supplementary_materials_201012.docx
- Video1.mp4
- Video2.mp4
